# Supplementary material for: Microwave-Assisted Synthesis of Imidazole-Based Chalcones: Modulating Antimicrobial Activity Through Alkoxy Substitutions
Source: Antibiotics (Basel). 2026 Mar 18;15(3):310. doi: 10.3390/antibiotics15030310 (PMC13024498; doi:10.3390/antibiotics15030310)
Supplement: Supplementary file 1 [file antibiotics-15-00310-s001.zip]

Archive with 1 entries (1 files):
- antibiotics-4171767-supplementary.pdf
